# Supplementary material for: Long-term epilepsy-associated tumors: transcriptional signatures reflect clinical course
Source: Sci Rep. 2020 Jan 9;10:96. doi: 10.1038/s41598-019-56146-y (PMC6952384; doi:10.1038/s41598-019-56146-y)
Supplement: Supplementary file 1 — Supplementary Information [file 41598_2019_56146_MOESM1_ESM.zip]

Archive with 20 entries (17 files):
- Supplementary file/
- Supplementary file/Supplementary Table 1S.xlsx
- __MACOSX/
- __MACOSX/Supplementary file/
- __MACOSX/Supplementary file/._Supplementary Table 1S.xlsx
- Supplementary file/.DS_Store
- __MACOSX/Supplementary file/._.DS_Store
- Supplementary file/Supplementary Table 2S.xlsx
- __MACOSX/Supplementary file/._Supplementary Table 2S.xlsx
- Supplementary file/Supplementary Fig.1S.png
- __MACOSX/Supplementary file/._Supplementary Fig.1S.png
- Supplementary file/Supplementary Fig.2S.png
- __MACOSX/Supplementary file/._Supplementary Fig.2S.png
- Supplementary file/Supplementary Fig.3S.png
- __MACOSX/Supplementary file/._Supplementary Fig.3S.png
- Supplementary file/Supplementary Fig.4S.png
- __MACOSX/Supplementary file/._Supplementary Fig.4S.png
- Supplementary file/Legends for supplementary figures and tables.docx
- __MACOSX/Supplementary file/._Legends for supplementary figures and tables.docx
- __MACOSX/._Supplementary file
