# Supplementary material for: Long-term epilepsy-associated tumors: transcriptional signatures reflect clinical course
Source: Sci Rep. 2020 Jan 9;10:96. doi: 10.1038/s41598-019-56146-y (PMC6952384; doi:10.1038/s41598-019-56146-y)
Supplement: Supplementary file 1 — Supplementary Information [file 41598_2019_56146_MOESM1_ESM.zip › Supplementary file/Supplementary Table 1S.xlsx]

## Sheet: Diff_Exp
Gene	Mean_Exp_C1	Mean_Exp_C2	Mean_Exp_C3	Mean_Exp_C4	FC_C1	FC_C2	FC_C3	FC_C4	p-adj.	Cluster
CDH18	3.99324	-1.42855	0.213237	-0.00593719	9.8094	1.02026	0.250009	0.00641182	0.415831	C1
RYR2	3.99419	-0.54213	-0.00510521	0.272507	43.6162	0.381639	0.00411205	0.237172	0.394047	C1
PTPRR	3.18582	-1.28078	0.819195	-0.456819	10.4066	1.0829	1.69697	0.503061	0.0184155	C1
GRM1	3.63901	-0.402601	0.830789	0.0331845	23.6621	0.268223	0.762287	0.0244772	0.0699867	C1
SYN2	1.89667	-1.54526	-0.347828	-0.201282	2.71681	3.44014	6.95081	168.755	0.868863	C1
CAMKK2	2.37324	-0.0966481	0.173191	-0.414363	21.0754	0.135992	0.279006	0.507429	0.00520513	C1
SLC8A2	2.57981	-0.697265	-0.452054	0.305142	9.16804	0.859793	0.619906	0.639936	0.895452	C1
RIMS3	1.93097	-0.299609	-0.143093	-1.55137	2.90506	3.8005	5.36687	3.12721	0.000195772	C1
SLC17A7	3.01255	-1.94758	0.0206406	-0.49757	3.72762	2.30426	0.109132	1.37499	0.56381	C1
CDH8	2.2501	-0.721348	0.127985	-0.263526	7.87769	1.0234	0.303467	0.477189	0.0692046	C1
ATP2B2	1.92303	-0.431579	-0.538155	0.314211	8.80073	0.762021	0.894114	0.988818	0.631285	C1
FRMPD4	2.68623	-0.9307	-0.0181143	-0.744023	4.76046	1.45113	0.053725	1.28471	0.0715862	C1
GRIN2A	2.92625	-0.760004	-0.85579	-0.205344	4.82047	1.22245	1.30928	0.47009	0.509475	C1
VIP	3.31171	-0.154709	0.334347	-0.393552	46.4444	0.142698	0.362967	0.338167	0.0594066	C1
ICA1	2.2568	-0.314936	-0.525433	0.228787	11.0703	0.482006	0.726186	0.48457	0.854785	C1
DOC2A	1.89771	-0.68661	-0.137591	-0.332348	4.92251	1.44269	0.469727	0.92877	0.268186	C1
CHD5	1.9091	-0.919801	-0.416849	-1.11478	2.33631	7.31023	9.96602	5.84215	0.0320356	C1
ENC1	2.4008	-0.677729	0.268313	-0.9614	5.25409	1.19059	1.05681	1.44834	0.0069301	C1
NPY1R	2.63915	-0.836726	0.329138	-0.147188	12.0918	0.889787	0.59654	0.207155	0.263308	C1
PCSK2	2.40004	-1.2366	-0.027551	0.275656	7.2839	1.40091	0.0574342	0.728041	0.767381	C1
RIMS2	1.83069	-1.17176	0.0604457	-0.426649	3.571	2.40035	0.780676	1.77924	0.298314	C1
GABRA5	2.66976	-1.88459	1.09211	0.00377861	10.155	1.50141	4.15275	0.00603842	0.738626	C1
HTR2A	2.54699	-0.477355	-0.0595961	-0.370435	8.42086	0.676473	0.105219	0.552878	0.0925939	C1
R3HDM1	1.75279	-0.705352	0.576723	-0.160578	18.182	0.975622	1.9509	0.296606	0.0432124	C1
GABRG2	1.94045	-0.820109	-0.323043	-1.65368	2.08141	67.831	1.8171	6.2223	0.00393527	C1
PTPN3	2.25264	-0.280046	0.195037	-0.618578	9.60495	0.459318	0.43213	0.856112	0.00559841	C1
PDE1B	1.52693	-0.948428	-0.400031	-0.530174	2.43836	4.76817	24.8325	8.91194	0.36164	C1
EPHB6	1.7288	-0.426904	-0.794934	-0.346497	3.30695	2.18042	2.49613	2.05043	0.438958	C1
SLC12A5	1.99543	-0.39596	-1.01792	-0.682587	2.85542	4.02778	3.33059	3.52122	0.214427	C1
MICAL2	1.86949	-0.109662	-0.113999	-0.317179	10.3699	0.228732	0.237063	0.578152	0.0317591	C1
KCNJ3	1.54603	-1.6986	-0.100433	-0.928939	1.7002	9.86306	0.278593	11.0149	0.315433	C1
ITPR1	2.19928	0.0715546	-0.394916	-0.74102	6.19875	0.201877	0.77444	1.18505	0.019042	C1
SLIT3	1.64364	-0.737036	-0.719557	-0.93884	2.05847	149.873	66.9735	15.0575	0.101934	C1
PLK2	1.29437	-0.793931	-0.290897	-1.01332	1.85074	242.079	1.70157	14.5073	0.0221297	C1
KCNA4	1.91457	-0.861725	0.248168	-0.512383	5.10126	1.56644	1.37754	1.1815	0.0512973	C1
CUX2	2.38732	0.0868749	-0.0519381	-0.0593738	293.079	0.114509	0.0645241	0.0735352	0.125587	C1
SYT1	2.1712	-1.25492	-0.139358	-0.507899	3.42429	2.4704	1.02373	1.96119	0.472888	C1
PDE2A	1.77746	-0.496481	-0.771979	-1.30489	2.07215	4.97452	96.8366	7.69094	0.0084988	C1
CA7	2.76026	-0.151509	-0.259278	0.592808	45.4936	0.146916	0.242955	0.756947	0.97809	C1
PDE1A	2.44867	-0.970263	0.484319	-0.471765	7.67038	1.18266	1.44338	0.721088	0.0586874	C1
CAMK2A	2.21013	-0.220359	-0.451358	-0.324946	6.65258	0.461059	0.813345	0.633666	0.252141	C1
SNAP25	1.23218	-1.31523	-0.342518	-0.12001	2.07933	5.12659	5.06038	0.846003	0.594615	C1
MAPK8IP2	1.28686	-0.661927	-0.627187	0.234742	3.6615	2.2202	2.18868	312.691	0.220097	C1
GABRA2	2.06614	-1.4613	0.859883	-0.934029	4.03688	2.20076	7.83633	1.91305	0.0773548	C1
PHYHIP	1.78506	-0.283263	-0.259667	-1.03802	3.38731	1.74363	1.67971	2.50704	0.0264422	C1
PRKCB	1.52941	-0.553473	-0.378084	-0.495668	3.21478	2.53246	2.36172	2.48725	0.0671348	C1
RAB6B	1.67321	-0.430445	0.476569	-0.320064	18.3238	0.705758	1.54948	0.558468	0.0660671	C1
CA11	1.29846	-0.702307	-0.3889	-0.0267619	3.48432	2.38665	2.04905	0.387389	0.844385	C1
ELAVL2	2.10378	-0.68161	0.0770996	-0.529934	5.56338	1.23858	0.259235	1.06038	0.0567845	C1
KCNJ6	1.94547	-0.900129	-0.0410485	-0.169466	5.25499	1.55646	0.140597	0.506224	0.505722	C1
COL6A3	-1.01522	1.91414	-0.883322	-1.52612	6.14918	1.67679	4.22512	293.427	0.00304766	C2
ABCC3	-1.27617	3.13224	-0.382912	-0.774432	1.93859	3.86138	1.06204	1.57709	0.0512314	C2
LYZ	-1.70153	2.31611	-0.13298	-1.18641	5.12138	2.30007	0.697655	7.39041	0.00230837	C2
F13A1	-0.852818	2.50571	-0.0717476	-1.09134	1.90557	3.72891	0.383302	2.07067	0.000699576	C2
RARRES1	-1.64825	2.24374	0.605567	-1.73193	4.42534	2.426	1.59858	4.32603	0.00025484	C2
C7	-0.302047	2.12776	-0.189569	-1.53633	2.25488	3.14765	1.96526	2.81699	2.1e-05	C2
IL10RA	-1.07854	1.71726	-0.0444684	-0.334913	2.41849	3.53363	0.439123	1.69079	0.0587809	C2
JCHAIN	-1.49741	4.99473	1.96987	-0.798138	0.728495	46.0086	2.18941	0.437961	0.00108307	C2
TGFBI	-1.11269	1.85304	0.0430123	-1.25797	5.23136	2.38831	0.249292	4.81755	0.00390295	C2
LUM	-1.9125	1.94225	-0.0320836	-1.17712	7.82685	1.86653	0.0838886	1514.2	0.0155623	C2
CD2	-0.743912	1.79346	0.210415	-0.941229	2.10018	3.64839	5.82787	2.24109	0.000784846	C2
PLA2G2A	-0.367149	3.09666	-0.511214	-0.394271	0.502675	7.2998	0.656739	0.533208	0.0763295	C2
CFI	-2.09589	1.98772	1.2377	-1.05198	2.89295	3.12181	3.20055	2.79401	0.00333789	C2
IL2RG	-0.214845	1.51442	-0.574826	-0.105396	0.772644	5.07588	1.44407	0.436274	0.173306	C2
C1S	-1.85885	1.10735	0.293145	-1.55169	36.8837	1.06565	0.381834	10.1559	0.00693721	C2
MS4A6A	-1.39803	1.25089	0.100643	-1.39979	86.9034	1.39133	0.195178	90.3155	0.00863063	C2
GZMK	-0.679092	2.97386	0.919771	-0.689075	0.635743	19.8967	1.71845	0.643085	0.0007532	C2
KIAA0040	-1.18819	1.44357	-0.545129	-0.431135	7.62791	2.00083	9.30504	4.4639	0.229443	C2
CD3D	-1.10441	1.83916	0.46058	-1.10182	2.76583	3.16069	3.76419	2.76532	0.000465527	C2
C1QB	-0.571426	1.33375	0.0581394	-0.657716	2.33499	3.41694	1.6674	2.40493	0.000293733	C2
GPX3	-0.920924	1.72325	-0.547957	0.165628	2.06036	3.9668	1.6983	1.95342	0.769537	C2
CIITA	-1.05907	0.776676	-0.876277	-0.148648	12.7985	1.11806	6.09874	0.384874	0.791836	C2
RUNX1	-1.21699	1.14807	-0.769226	-0.109201	13.5402	1.64368	12.9555	0.390866	0.898364	C2
HLA-DMA	-0.821	1.01784	-0.293339	-1.23462	4.82829	1.29995	0.847982	38.3825	0.0149022	C2
SKAP1	-0.440227	1.64959	0.194397	-0.142719	0.77629	12.7366	0.54675	0.305007	0.00690729	C2
IRF1	-1.00471	1.05291	-0.718952	-0.495088	18.7068	1.42366	4.82642	2.21433	0.204665	C2
IKZF1	-1.09425	0.879896	-0.639476	-0.222177	179.936	1.3496	4.39473	0.780636	0.739737	C2
FMOD	-0.167488	0.918071	-0.82279	-1.26018	0.431335	1.22384	4.84373	52.3578	0.00194961	C2
CTSS	-1.28314	1.08823	0.0593122	-0.839541	12.4981	1.58221	0.17201	18.5737	0.0219261	C2
CFB	-0.507861	1.42492	-0.163779	-1.14275	12.8688	2.35604	2.17705	4.55108	0.00405718	C2
SRPX2	-1.78342	2.53997	1.28986	-0.784063	1.75662	5.96411	140.637	1.14943	0.00475619	C2
VGF	-0.596996	1.28994	-1.62521	-1.33541	1.07201	1.08776	7.58897	4.29731	0.154904	C2
PROS1	-1.36111	1.96559	1.11807	-1.02169	1.98031	4.66245	8.03956	1.77939	0.00162869	C2
ASPN	-0.972129	1.58349	0.27441	-1.124	3.97383	2.60768	1.60587	3.80686	0.000382021	C2
HLA-DOA	-1.04518	1.55549	-0.179724	-0.645873	4.29589	2.4944	3.97731	5.86115	0.118224	C2
CD37	-0.77625	0.800355	-0.798575	0.230871	10.0096	1.78657	9.39587	0.894307	0.120674	C2
CD48	-1.02723	0.933283	-0.606782	-1.25939	3.30338	0.967668	1.34508	5.39178	0.0109135	C2
HLA-DPA1	-1.20764	1.05417	-0.242392	-1.12416	11.598	1.22855	0.569164	8.51939	0.0438781	C2
RGS16	-0.199731	0.97145	-0.883987	-1.29885	0.494633	1.2232	5.03092	34.7075	0.00661905	C2
CPVL	-1.31474	1.09277	0.038544	-1.06165	56.6165	1.40228	0.0900827	17.3631	0.0122743	C2
CCL2	-0.687817	0.793466	-0.62625	-1.11338	2.18086	0.980619	1.86434	6.41594	0.00326334	C2
MS4A4A	-1.3548	1.15416	0.0154666	-0.450358	5.65072	1.93468	0.0712749	7.29635	0.221986	C2
PDLIM1	-1.39454	0.961642	0.110509	-0.702062	11.3044	1.45256	0.292104	6.53299	0.0372063	C2
MS4A7	-1.08228	1.13185	0.0702367	-0.750176	7.18464	1.92687	0.300756	18.784	0.011382	C2
MXRA5	-1.04479	1.88096	0.725162	-0.898916	1.83597	4.63083	34.671	1.72721	0.000215911	C2
CD14	-0.748972	0.903176	-0.697956	-0.923033	3.13022	1.14328	2.72345	5.09257	0.0113431	C2
HCLS1	-0.621438	0.839863	-0.831681	-0.307168	6.23545	1.43135	28.1154	1.50264	0.352023	C2
CD27	-0.302384	1.24773	0.132076	-0.5255	1.06186	5.37961	0.943755	1.46322	4.59e-05	C2
MVP	-0.881293	1.04955	-0.403589	-0.197808	5.89955	2.1236	40.9661	2.5216	0.387586	C2
COL3A1	-0.812953	0.978655	-0.458974	-0.918621	6.11335	1.34029	1.82878	9.39693	0.0226624	C2
RAP1B	-0.487598	-0.456662	1.53823	-0.650297	3.39186	3.42214	2.89402	3.28452	0.0270135	C3
PSMA2	-0.272106	-0.313666	1.70205	-0.58368	1.01443	1.11194	4.36628	1.56864	0.00750473	C3
MLF1	0.219346	-0.422328	1.8319	-0.528758	0.747079	0.83218	7.51045	0.973821	0.000543148	C3
FNTA	-0.701188	-0.232967	1.91095	-0.04924	1.29152	0.602228	5.82966	0.151229	0.481834	C3
PPP2CB	0.374144	-0.847813	1.38585	-0.489915	23.3241	2.00258	4.31467	1.61124	0.0462756	C3
HNRNPC	0.264877	-0.560661	1.66872	-0.462748	1.2314	1.14355	6.59978	1.01115	0.0424615	C3
PRDX4	-0.851201	0.163562	1.36232	-0.458249	2.39183	9.28055	3.56664	2.03762	0.0207717	C3
RAB1A	0.0929128	-0.453829	1.40597	-0.608926	0.812145	1.52984	4.34906	1.74803	0.008972	C3
AK4	0.199335	-0.446032	1.70799	-0.728459	1.12091	1.13507	5.25452	1.49551	0.00881685	C3
KCNN2	0.411053	-1.00372	1.68385	-0.737335	21.5581	2.21805	3.79816	2.02716	0.0936409	C3
STRAP	0.812341	-1.15679	1.98443	-0.159685	3.64849	1.31599	11.8089	0.29211	0.241889	C3
LSM1	0.0848624	-0.548443	1.33151	-0.532738	1.017	1.862	4.0093	1.8414	0.0151088	C3
MTHFS	-0.483044	0.000992758	1.55788	-0.535084	1.41546	0.00551788	4.5949	1.49211	0.0402194	C3
HSD17B3	0.464576	-0.449171	2.18193	0.295218	0.687251	0.458069	21.0731	0.403059	0.4608	C3
PF4	-0.235694	-0.449748	1.69297	-0.645207	1.18237	1.66148	3.81688	1.92115	0.0347789	C3
BLVRB	-0.164125	-0.151572	1.23383	-0.730562	1.40002	1.3408	3.53782	2.38712	0.00233064	C3
GNAI3	-0.16309	-0.428017	1.13187	-0.78776	5.83099	7.09347	2.46261	4.37028	0.037799	C3
HSBP1	-0.169418	-0.166115	1.2397	-0.395759	0.749828	0.738808	5.08566	1.31312	0.0398703	C3
TROVE2	-0.112352	-0.316968	1.47996	-0.122772	0.324022	0.763877	8.04193	0.350564	0.21724	C3
FEZ2	-0.3302	-0.0107459	1.36593	-0.410782	1.04891	0.0515843	5.45118	1.2023	0.0010146	C3
BBOX1	-0.506537	0.0340206	2.06069	-0.773529	1.15019	0.130743	4.96136	1.46116	0.0159564	C3
NAE1	-0.127854	-0.356573	1.02263	-0.468694	1.94341	2.51058	3.21879	2.61254	0.0369506	C3
MGST2	-0.0885601	-0.235575	1.2034	-0.727941	1.10756	1.82666	3.43149	2.48371	0.00180493	C3
UBE2D3	0.0616549	-0.355732	1.23689	-0.516862	0.507732	1.36525	4.57577	1.64464	0.0301735	C3
CAPZA2	-0.0663631	-0.213555	1.17992	-0.550847	0.479141	1.13855	4.26083	1.83616	0.00733979	C3
PSME1	-0.316371	0.0940881	1.25978	-0.489021	1.09743	0.621192	5.31327	1.41404	0.0125995	C3
C1D	0.0627056	-0.225623	1.26845	-0.828362	0.877131	1.34621	3.83884	2.24786	0.000377421	C3
POU3F2	-0.355899	-0.319439	1.3634	-0.0248694	1.04769	0.975252	5.84143	0.108432	0.503422	C3
SUB1	0.32845	-0.325482	1.23501	-0.590871	3.09225	1.00397	6.30209	1.43187	0.00530979	C3
LAPTM4B	-0.27215	-0.16915	1.13253	-0.486482	1.712	1.35718	3.66206	2.11137	0.0114747	C3
RRAGA	0.19807	-0.269422	1.22395	-0.466312	1.2171	0.845722	6.82928	1.21372	0.0349118	C3
URB2	-0.0981054	-0.179868	1.08507	-0.411913	0.596637	0.938354	4.71848	1.53109	0.00750418	C3
MRPS31	0.277065	-0.490983	1.15563	-0.371969	2.83998	1.38862	5.91733	1.18498	0.0554707	C3
CKS1B	-0.502605	-0.617284	0.924281	-0.411172	14.4739	176.297	1.81106	6.30607	0.240048	C3
ATP6V0E1	-0.609965	-0.183279	1.19204	-0.497923	3.58214	6.53382	2.76968	3.7457	0.0456335	C3
ID1	-0.942412	-0.0935829	1.24104	-0.851756	9.56113	0.507566	1.97225	12.462	0.0164482	C3
TIMM17A	0.169858	-0.264364	1.06652	-0.615504	2.73004	1.27737	4.50637	1.89967	0.000233196	C3
RPL34	0.563563	-0.429436	1.71261	-0.583852	2.41761	0.761266	11.4244	0.948459	0.0362395	C3
PARP4	-1.14911	-0.110395	1.03367	-0.427013	6.94656	0.610537	1.83871	5.67247	0.208262	C3
SEC61G	0.0202566	-0.168264	0.960363	-0.572069	0.276188	1.23557	4.00109	2.11263	0.000203	C3
NDUFA2	-0.607059	-0.538402	1.07062	-0.406823	14.5236	28.4677	2.06912	16.3074	0.278524	C3
OTUD4	0.0641205	-0.327419	1.10707	-0.276469	0.382288	1.09783	6.15306	0.982972	0.0547062	C3
MYL12A	-0.321229	0.0953989	1.11466	-0.521064	1.39867	1.05076	4.4772	1.7587	0.00849417	C3
ANXA2	-1.19995	0.977945	2.02187	-1.19878	1.99877	7.78492	4.26919	1.99812	0.0053483	C3
MPC2	0.36282	-0.64342	0.993899	-0.438253	12.4007	2.10161	4.14785	1.84321	0.0071337	C3
CTH	0.516902	-0.685373	1.21771	-0.613783	19.0398	1.83446	4.67001	1.75494	0.00724948	C3
GGH	-0.0626901	-0.434053	0.890096	-0.935578	0.392193	12.0378	1.86431	7.1354	0.00105918	C3
TSPAN31	-0.597386	-0.15451	0.859945	-0.606549	18.1235	1.34751	1.89911	16.8409	0.0180638	C3
SUMO1	0.429444	-0.363904	1.11954	-0.335862	3.06911	0.89992	12.4245	0.850226	0.00166057	C3
ST13	0.034913	-0.1762	1.02874	-0.136688	0.146313	0.570247	11.1025	0.462067	0.072116	C3
PLXNB1	0.0558859	-0.496216	-0.987579	1.95907	0.352761	1.44898	1.95079	4.11595	0.00230988	C4
ST18	-0.569782	-1.31373	-0.702998	2.10651	19.0398	4.7272	9.45765	2.44326	0.00283184	C4
SLC17A4	-0.24219	0.115667	-0.0433877	2.19373	0.320639	0.181852	0.0629658	38.7333	0.00138287	C4
GAL3ST1	-0.231498	-0.804876	-0.340043	1.6978	1.25615	2.14395	1.54233	3.70047	9.54e-05	C4
GATA1	-0.368769	-0.350127	-0.415265	1.49303	1.52041	1.48151	1.60928	3.94925	0.0034986	C4
SSTR3	0.376524	0.118618	-1.01078	1.43711	2.07281	0.443237	1.56933	8.36118	0.000655331	C4
ADRA1A	-0.204676	-0.991296	0.0931968	1.77298	0.701845	1.78989	0.484556	4.82322	0.00323242	C4
COL11A2	-0.104733	-0.00157705	-0.403812	1.63657	0.255201	0.00419417	0.791652	9.6246	0.00457297	C4
2004-09-01	0.447819	-0.376934	-0.514943	1.72229	1.61782	0.683195	0.861504	11.6356	0.0121728	C4
MYT1	0.231997	-0.508885	-0.458941	1.68486	0.970647	1.04715	0.977875	6.86924	0.000541355	C4
CDK18	0.308043	-0.29026	-0.355676	1.84673	0.769598	0.484009	0.572283	16.3963	0.00303552	C4
IL3	-0.398342	-0.27991	-0.365079	1.40123	1.58022	1.31658	1.5149	4.02911	0.00119171	C4
MBP	0.32386	-0.726181	-0.423808	1.37793	4.26251	1.70468	1.30322	5.00379	0.000126162	C4
OLIG2	-1.09976	-0.906088	-0.0784536	1.35063	9.01231	15.7656	0.359211	1.944	3.81e-05	C4
PTH1R	0.327007	-0.45304	-0.597132	1.3368	3.42264	1.27417	1.47956	5.54562	0.00453005	C4
CETP	0.158493	-0.502392	0.013797	1.88059	0.341582	0.734178	0.0269351	17.091	0.0407976	C4
TLE2	-0.448621	-0.413413	-0.477693	1.03497	9.35488	11.414	8.28661	2.31758	8.29e-06	C4
TNK2	0.351506	-0.0197222	-0.724032	1.29731	1.905	0.0639792	1.33332	9.92207	0.000359465	C4
RNF144A	0.66759	-0.644521	-1.02015	1.13994	3.81671	2.45571	2.63151	3.42981	6.59e-05	C4
MYRF	-0.174856	-0.284873	0.133346	2.29083	0.245205	0.379945	0.218469	21.0566	0.00669051	C4
CENPB	-0.194612	0.018746	-0.65987	0.838113	2.96381	3.43544	2.98924	3.00853	1.83e-06	C4
CLPS	-0.095273	-0.112231	-0.00045536	1.32908	0.234972	0.272991	0.001218	19.1732	0.00150201	C4
SH3GL3	1.24311	-1.17334	-0.697083	1.61494	14.5976	1.6289	1.2413	7.72323	0.000214558	C4
TCFL5	-0.123311	-0.0993773	-0.259698	1.04217	0.541553	0.452287	0.950711	6.48136	0.000817997	C4
BLM	-0.791931	-0.219256	-0.678618	0.988585	26.191	1.36477	90.0695	1.75509	1.93e-05	C4
UNC5C	-0.0640645	-0.459201	-0.97189	0.915985	0.373114	11.4829	7.42432	1.8379	1.6e-05	C4
PTPRT	1.88569	-0.913525	0.0243521	2.61208	3.28344	0.606037	0.0203826	7.86362	0.0215055	C4
KCNJ10	-0.345009	-0.91304	0.568777	1.64407	0.796292	1.46647	4.4203	7.15568	0.023205	C4
CNP	-0.534257	-0.229838	-0.644128	0.867485	247.317	2.21781	18.6902	1.84804	8.87e-05	C4
FAM53B	-0.330103	0.182967	-0.575695	1.13996	1.32531	2.34413	1.73957	4.73122	5.23e-05	C4
F13B	-0.335394	-0.0494141	-0.40581	1.21243	1.32882	0.314591	1.471	4.60055	0.00210265	C4
COL9A1	0.195423	-0.506562	-0.716965	1.12379	5.87822	2.52335	2.64676	3.27921	4.31e-05	C4
SMA4	0.330853	-0.297433	-0.681055	1.05001	13.8779	1.27506	1.88583	4.86389	0.000151947	C4
BAGE	-0.208557	-0.0229141	-0.89945	1.23658	1.99123	0.534671	2.68464	3.28027	0.000735889	C4
F2RL1	-0.465506	-0.84594	0.276892	1.40038	1.67985	2.09431	9.34006	4.06083	0.0010427	C4
TNNI3	-0.0339568	-0.196884	-0.599951	1.27404	0.213472	0.922698	1.72532	4.60059	0.0012067	C4
PRKCA	-0.0720868	-0.268236	-0.0157915	1.12652	0.256692	0.77477	0.0602578	9.49009	0.0177929	C4
COL9A3	-0.258586	-0.0107373	-0.745068	1.21078	1.70506	0.155518	2.3742	3.58081	0.00132807	C4
CD6	-0.43121	-0.231507	-1.3179	0.953737	2.1717	0.873196	13.5857	1.4446	0.00119875	C4
ZCCHC24	-0.556116	-0.00140563	-0.49253	1.01131	3.22463	0.112953	3.2561	2.88932	9.94e-05	C4
TF	-0.682396	-0.336339	-0.237938	1.33245	2.70017	2.4484	2.27538	3.18089	0.00478871	C4
PNLIP	-0.111342	0.0244456	-0.541518	1.44343	0.360579	0.0927641	1.19758	6.89083	0.000246985	C4
IDUA	-0.276186	0.052341	-0.541139	1.05428	1.46523	0.66268	1.95491	4.1345	0.00836462	C4
MAG	0.51072	-1.05875	0.183328	1.88834	1.51262	1.22996	0.41034	15.5334	0.0308951	C4
DGCR2	-0.218346	-0.0856823	-0.63164	0.737215	32.9281	2.27937	4.37437	2.36371	0.000119852	C4
GABRQ	-0.550469	-0.20799	0.0347481	1.49582	1.24862	0.636637	0.141374	6.20064	0.011569	C4
CUL4A	-0.314879	-0.441257	-0.112944	0.956587	2.34759	2.50352	1.69035	3.30207	0.00138055	C4
BRCA2	-0.344185	0.283985	-0.311426	1.43811	0.73196	1.08876	0.678038	11.6094	0.00548377	C4
ACVR2B	0.249955	0.0374633	-0.454716	1.05424	1.17721	0.132305	1.01677	18.9046	0.000481868	C4
ERBB3	-0.696515	0.0309274	-0.572404	1.19246	3.20983	1.21348	3.25926	2.88966	4.2e-05	C4
