# Supplementary material for: Long-term epilepsy-associated tumors: transcriptional signatures reflect clinical course
Source: Sci Rep. 2020 Jan 9;10:96. doi: 10.1038/s41598-019-56146-y (PMC6952384; doi:10.1038/s41598-019-56146-y)
Supplement: Supplementary file 1 — Supplementary Information [file 41598_2019_56146_MOESM1_ESM.zip › Supplementary file/Supplementary Table 2S.xlsx]

## Sheet: Pheno_all_3
sample	Tumor	RF	Engel	Histo	Lobe	Alter	Resektion	BRAF	Progress
FR#1	DNT	0	IA	DNT	SUP	CHILD	PR	WT	0
FR#2	DNT	0	III	DNT	SUP	CHILD	GTR	WT	1
FR#3	DNT	0	IA	DNT	SUP	ADO	GTR	WT	0
FR#4	DNT	0	IA	DNT	SUP	CHILD	GTR	WT	0
FR#5	DNT	0	IA	DNT	SUP	ADO	GTR	WT	0
FR#6	GG	1	IA	GG	SUP	ADO	GTR	WT	0
FR#7	GG	1	IA	GG	SUP	CHILD	GTR	WT	0
FR#8	GG	1	IA	GG	SUP	ADO	GTR	WT	0
FR#9	GG	1	IB	PXA	SUP	ADO	GTR	MUT	1
FR#10	GG	1	IA	GG	SUP	ADO	GTR	WT	0
FR#11	GG	1	IA	GG	SUP	ADO	PR	WT	0
FR#12	GG	1	IA	PXA	SUP	CHILD	PR	WT	0
FR#13	GG	1	Ivb	GG	SUP	ADO	PR	MUT	1
FR#14	DNT	0	IA	DNT	SUP	ADO	GTR	WT	0
FR#15	DNT	0	IA	DNT	SUP	ADO	GTR	WT	0
FR#16	DNT	0	IA	DNT	SUP	CHILD	PR	WT	0
FR#17	DNT	0	IA	DNT	SUP	CHILD	GTR	WT	0
FR#18	DNT	0	IA	DNT	SUP	ADO	GTR	WT	0
GSM1493064	DNT	UNKNOW	UNKNOW	DNT	SUP	ADO	UNKNOW	WT	0
GSM1493069	GG	UNKNOW	UNKNOW	GG	INF	CHILD	UNKNOW	WT	1
GSM1493070	DNT	UNKNOW	UNKNOW	DNT	SUP	CHILD	UNKNOW	WT	0
GSM1493071	GG	UNKNOW	UNKNOW	GG	SUP	CHILD	UNKNOW	WT	0
GSM1493072	GG	UNKNOW	UNKNOW	GG	SUP	CHILD	UNKNOW	MUT	1
GSM1493075	DNT	UNKNOW	UNKNOW	DNT	SUP	ADO	UNKNOW	WT	0
GSM1493081	GG	UNKNOW	UNKNOW	GG	SUP	INF	UNKNOW	MUT	0
GSM1493089	DNT	UNKNOW	UNKNOW	DNT	SUP	CHILD	UNKNOW	WT	0
GSM1493090	GG	UNKNOW	UNKNOW	GG	SUP	CHILD	UNKNOW	MUT	1
GSM1493091	DNT	UNKNOW	UNKNOW	DNT	SUP	CHILD	UNKNOW	MUT	0
GSM1493093	GG	UNKNOW	UNKNOW	GG	SUP	ADO	UNKNOW	MUT	UNKNOW
GSM1493098	GG	UNKNOW	UNKNOW	GG	SUP	CHILD	UNKNOW	WT	0
GSM1493103	GG	UNKNOW	UNKNOW	GG	SUP	CHILD	UNKNOW	MUT	1
GSM1493114	GG	UNKNOW	UNKNOW	GG	SUP	ADO	UNKNOW	MUT	0
GSM1493115	GG	UNKNOW	UNKNOW	GG	SUP	CHILD	UNKNOW	WT	0
GSM1493127	GG	UNKNOW	UNKNOW	GG	SUP	ADO	UNKNOW	MUT	0
GSM1493138	DNT	UNKNOW	UNKNOW	DNT	SUP	CHILD	UNKNOW	WT	0
GSM1493141	DNT	UNKNOW	UNKNOW	DNT	SUP	CHILD	UNKNOW	WT	0
GSM1493164	DNT	UNKNOW	UNKNOW	DNT	SUP	CHILD	UNKNOW	WT	0
GSM1493165	GG	UNKNOW	UNKNOW	GG	SUP	CHILD	UNKNOW	WT	0
GSM1493168	GG	UNKNOW	UNKNOW	GG	SUP	ADO	UNKNOW	WT	0
GSM1493172	GG	UNKNOW	UNKNOW	GG	SUP	ADO	UNKNOW	WT	UNKNOW
GSM1493175	DNT	UNKNOW	UNKNOW	DNT	SUP	ADO	UNKNOW	WT	0
GSM1493176	DNT	UNKNOW	UNKNOW	DNT	SUP	ADO	UNKNOW	WT	0
GSM1493183	DNT	UNKNOW	UNKNOW	DNT	SUP	CHILD	UNKNOW	WT	0
GSM1493195	GG	UNKNOW	UNKNOW	GG	SUP	ADO	UNKNOW	MUT	0
GSM1493198	DNT	UNKNOW	UNKNOW	DNT	SUP	ADO	UNKNOW	WT	0
GSM1493209	GG	UNKNOW	UNKNOW	GG	INF	INF	UNKNOW	MUT	1
GSM1493213	GG	UNKNOW	UNKNOW	GG	SUP	ADO	UNKNOW	MUT	1
GSM2473684	GG	UNKNOW	UNKNOW	GG	UNKNOW	CHILD	UNKNOW	UNKNOW	UNKNOW
GSM2473685	GG	UNKNOW	UNKNOW	GG	UNKNOW	CHILD	UNKNOW	UNKNOW	UNKNOW
GSM2473686	GG	UNKNOW	UNKNOW	GG	UNKNOW	CHILD	UNKNOW	UNKNOW	UNKNOW
GSM2473687	GG	UNKNOW	UNKNOW	GG	UNKNOW	CHILD	UNKNOW	UNKNOW	UNKNOW
GSM2473688	GG	UNKNOW	UNKNOW	GG	UNKNOW	CHILD	UNKNOW	UNKNOW	UNKNOW
GSM2473689	GG	UNKNOW	UNKNOW	GG	UNKNOW	CHILD	UNKNOW	UNKNOW	UNKNOW
GSM2473690	GG	UNKNOW	UNKNOW	GG	UNKNOW	CHILD	UNKNOW	UNKNOW	UNKNOW
GSM2473691	GG	UNKNOW	UNKNOW	GG	UNKNOW	CHILD	UNKNOW	UNKNOW	UNKNOW
GSM2473692	GG	UNKNOW	UNKNOW	GG	UNKNOW	CHILD	UNKNOW	UNKNOW	UNKNOW
GSM2473693	GG	UNKNOW	UNKNOW	GG	UNKNOW	CHILD	UNKNOW	UNKNOW	UNKNOW
GSM2473694	GG	UNKNOW	UNKNOW	GG	UNKNOW	CHILD	UNKNOW	UNKNOW	UNKNOW
GSM2473695	GG	UNKNOW	UNKNOW	GG	UNKNOW	CHILD	UNKNOW	UNKNOW	UNKNOW
GSM2473696	GG	UNKNOW	UNKNOW	GG	UNKNOW	CHILD	UNKNOW	UNKNOW	UNKNOW
GSM2473764	PXA	UNKNOW	UNKNOW	PXA	UNKNOW	CHILD	UNKNOW	UNKNOW	UNKNOW
GSM2473765	PXA	UNKNOW	UNKNOW	PXA	UNKNOW	CHILD	UNKNOW	UNKNOW	UNKNOW
GSM2473766	PXA	UNKNOW	UNKNOW	PXA	UNKNOW	CHILD	UNKNOW	UNKNOW	UNKNOW
GSM2473767	PXA	UNKNOW	UNKNOW	PXA	UNKNOW	CHILD	UNKNOW	UNKNOW	UNKNOW
GSM2473768	PXA	UNKNOW	UNKNOW	PXA	UNKNOW	CHILD	UNKNOW	UNKNOW	UNKNOW
